# Supplementary material for: Severe mental illness and the risk of breast cancer: A two-sample, two-step multivariable Mendelian randomization study
Source: PLoS One. 2023 Sep 1;18(9):e0291006. doi: 10.1371/journal.pone.0291006 (PMC10473543; doi:10.1371/journal.pone.0291006)
Supplement: S1 Data — (XLSX) [file pone.0291006.s016.xlsx]

## Sheet: Table S1 
Table S1 Genome-wide significant SNPs loci association with schizophrenia, BD, and MDD for Mendelian randomization on breast cancer risk
SNP	chr	pos	effect_allele	other_allele	BETA	SE	EAF	P-value	samplesize	R2	F-statistic
Schizophrenia
rs35998080	1	73278615	T	G	0.069004	0.0112	0.45	6.95e-10	77096	0.00235697	37.9588
rs4648845	1	2387101	T	C	0.067201	0.0119	0.479	1.74e-08	77096	0.002254	31.8902
rs1702294	1	98501984	C	T	0.118401	0.0138	0.784	1.03e-17	77096	0.004748	73.6127
rs12062861	1	150017281	A	G	-0.091096	0.0149	0.175	9.66e-10	77096	0.00239619	37.3789
rs301797	1	8487323	A	C	0.066097	0.0116	0.322	1.2e-08	77096	0.00190756	32.4674
rs1498232	1	30433951	C	T	-0.072004	0.0118	0.697	1.21e-09	77096	0.00218987	37.2348
rs11210892	1	44100084	A	G	-0.067797	0.0115	0.652	3.42e-09	77096	0.00208582	34.7556
rs77149735	1	243555105	A	G	0.284502	0.0485	0.016	4.4e-09	77096	0.00254868	34.4102
rs11682175	2	57987593	C	T	0.073496	0.0109	0.439	1.58e-11	77096	0.00266063	45.4647
rs55775495	2	198245965	T	C	-0.068996	0.0114	0.701	1.56e-09	77096	0.00199557	36.6301
rs11693094	2	185601420	T	C	-0.073603	0.011	0.429	2.17e-11	77096	0.00265408	44.7719
rs11693528	2	200736507	G	C	0.102797	0.0136	0.185	4.73e-14	77096	0.00318655	57.1325
rs76355118	2	149412005	G	A	0.154399	0.0278	0.041	2.78e-08	77096	0.00187466	30.846
rs2909457	2	162845855	A	G	-0.059697	0.0109	0.574	4.25e-08	77096	0.00174284	29.9952
rs6704768	2	233592501	A	G	-0.0766	0.0109	0.529	2.06e-12	77096	0.00292391	49.3861
rs1509378	2	22754466	G	A	-0.0692	0.0119	0.646	5.39e-09	77096	0.00219017	33.8157
rs7601312	2	229320093	G	A	0.058997	0.0108	0.484	4.67e-08	77096	0.00173854	29.8409
rs75968099	3	36858583	T	C	0.080104	0.0114	0.351	2.31e-12	77096	0.00292341	49.374
rs2535627	3	52845105	C	T	-0.070403	0.0109	0.503	1.17e-10	77096	0.0024782	41.7186
rs34796896	3	180623255	A	G	-0.082198	0.0135	0.194	1.23e-09	77096	0.00211295	37.0728
rs17194490	3	2547786	T	G	0.0966	0.0148	0.165	6.38e-11	77096	0.00257131	42.6021
rs832190	3	63842629	T	C	-0.069897	0.0113	0.613	5.73e-10	77096	0.00231803	38.2613
rs6439649	3	136371691	T	G	0.070999	0.0111	0.562	1.37e-10	77096	0.00248167	40.9127
rs1106568	4	176861301	A	G	-0.069404	0.0125	0.744	2.85e-08	77096	0.0018349	30.8283
rs215411	4	23423603	A	T	0.0692	0.0115	0.327	1.68e-09	77096	0.00210768	36.209
rs35225200	4	103146888	C	A	0.144795	0.0203	0.087	9.56e-13	77096	0.00333064	50.8762
rs4391122	5	60598543	G	A	0.078005	0.0109	0.462	8.9e-13	77096	0.00302482	51.2144
rs3849046	5	137851192	T	C	0.062496	0.0109	0.508	1.04e-08	77096	0.00195238	32.8739
rs111294930	5	152177121	G	A	-0.087699	0.0143	0.219	9.29e-10	77096	0.00263096	37.6112
rs11740474	5	153680747	T	A	0.062695	0.0112	0.412	2e-08	77096	0.00190445	31.335
rs16867576	5	88746331	G	A	-0.095801	0.017	0.12	1.6e-08	77096	0.00193836	31.7572
rs113397282	6	32488050	C	T	-0.145	0.0176	0.153	1.8e-16	77096	0.0054493	67.8751
rs1233578	6	28712247	G	A	-0.196397	0.0164	0.149	6.17e-33	77096	0.00978173	143.411
rs3798869	6	84328660	A	G	-0.066802	0.011	0.464	1.09e-09	77096	0.00221969	36.8802
rs186545906	6	32478432	A	G	-0.118795	0.0196	0.108	1.41e-09	77096	0.00271904	36.7353
rs1339227	6	73155701	T	C	-0.063302	0.0114	0.355	3.06e-08	77096	0.00183507	30.8337
rs117074560	6	96459651	T	C	-0.156595	0.0277	0.037	1.66e-08	77096	0.00174749	31.9592
rs58120505	7	2029867	C	T	-0.082197	0.0111	0.412	1.26e-13	77096	0.00327353	54.836
rs12704290	7	86427626	A	G	-0.106105	0.0168	0.131	2.59e-10	77096	0.00256326	39.889
rs13240464	7	110898915	C	T	-0.080704	0.0116	0.379	3.12e-12	77096	0.00306585	48.4032
rs7801375	7	131567263	G	A	0.083001	0.015	0.847	2.88e-08	77096	0.00178555	30.6185
rs36068923	8	111485761	G	A	0.083501	0.0134	0.187	4.14e-10	77096	0.00212005	38.8306
rs10108725	8	4191202	T	C	0.073204	0.0133	0.222	3.32e-08	77096	0.00185111	30.2947
rs4129585	8	143312933	C	A	-0.079301	0.0109	0.558	3.61e-13	77096	0.00310201	52.9303
rs13261481	8	60701801	G	T	-0.062402	0.011	0.591	1.66e-08	77096	0.00188251	32.1819
rs73191547	8	10033425	T	A	0.066899	0.0115	0.286	6.13e-09	77096	0.00182782	33.841
rs73229090	8	27442127	A	C	-0.0995	0.0177	0.121	1.95e-08	77096	0.00210596	31.6009
rs7819570	8	89588626	T	G	0.076498	0.014	0.207	4.47e-08	77096	0.0019212	29.8569
rs11139497	9	84739941	A	T	0.0656	0.0118	0.336	2.65e-08	77096	0.00192019	30.9061
rs11191419	10	104612335	A	T	-0.101601	0.0118	0.334	6.69e-18	77096	0.00459247	74.1365
rs7893279	10	18745105	G	T	-0.1124	0.0175	0.125	1.24e-10	77096	0.00276363	41.2531
rs11027857	11	24403620	A	G	0.063998	0.0109	0.587	3.67e-09	77096	0.00198587	34.4731
rs2514218	11	113392994	T	C	-0.072205	0.0116	0.327	4.64e-10	77096	0.00229471	38.7453
rs73036062	11	133828187	A	G	-0.089104	0.0135	0.21	3.68e-11	77096	0.00263433	43.5639
rs35324223	11	46402852	G	A	0.091995	0.0145	0.181	2.04e-10	77096	0.00250912	40.2525
rs10791097	11	130718630	G	T	-0.0766	0.0109	0.52	2.05e-12	77096	0.00292909	49.3861
rs12826178	12	57622371	T	G	-0.168206	0.0244	0.073	5.7e-12	77096	0.00382927	47.5229
rs1024582	12	2402246	G	A	-0.098904	0.0115	0.66	6.27e-18	77096	0.00439016	73.966
rs4766428	12	110723245	T	C	0.069395	0.0112	0.459	6.12e-10	77096	0.00239164	38.3902
rs1615350	12	123650335	T	C	-0.0851	0.0123	0.734	4.26e-12	77096	0.00282792	47.8684
rs1191551	14	30000405	G	T	-0.071697	0.0131	0.784	4.21e-08	77096	0.00174101	29.9543
rs12887734	14	104046834	T	G	0.088304	0.0121	0.273	3.72e-13	77096	0.00309519	53.2586
rs2693698	14	99719219	G	A	0.061705	0.0111	0.551	2.99e-08	77096	0.00188395	30.9026
rs17108967	14	71542168	C	T	0.065296	0.0115	0.343	1.21e-08	77096	0.0019216	32.2387
rs2332700	14	72417326	G	C	-0.0771	0.0125	0.756	7.38e-10	77096	0.00219306	38.0442
rs2414718	15	61863133	A	G	0.069797	0.011	0.617	1.98e-10	77096	0.00230244	40.2613
rs28681284	15	78908565	T	C	-0.101601	0.0141	0.214	6.35e-13	77096	0.00347266	51.9228
rs783540	15	83254708	G	A	0.059899	0.011	0.43	4.77e-08	77096	0.00175878	29.652
rs4702	15	91426560	A	G	-0.080505	0.0115	0.574	2.62e-12	77096	0.00316955	49.0061
rs12691307	16	29939877	G	A	-0.071902	0.0113	0.478	2.03e-10	77096	0.00257994	40.4879
rs8055219	16	13753384	A	G	0.076998	0.0127	0.259	1.45e-09	77096	0.00227566	36.758
rs12932476	16	63709630	G	C	-0.059702	0.0109	0.512	4.62e-08	77096	0.00178114	30.0002
rs4523957	17	2208899	T	G	0.069703	0.0115	0.603	1.4e-09	77096	0.00232617	36.7373
rs11658257	17	17956459	C	G	-0.066204	0.0115	0.573	8.34e-09	77096	0.00214477	33.1415
rs9636107	18	53200117	G	A	0.079595	0.0108	0.497	2.17e-13	77096	0.00316757	54.3155
rs72986630	19	11849736	T	C	0.1459	0.0266	0.054	4.12e-08	77096	0.00217483	30.0848
rs2905432	19	19484295	A	G	-0.066001	0.0114	0.671	7.51e-09	77096	0.00192331	33.519
rs2053079	19	30987423	G	A	0.071797	0.0127	0.265	1.74e-08	77096	0.00200806	31.9599
rs2103655	20	37425958	A	G	0.0766	0.0119	0.664	1.24e-10	77096	0.00261815	41.4346
rs5995756	22	40000313	C	T	-0.072497	0.0109	0.54	2.91e-11	77096	0.00261109	44.2371
rs760648	22	42571028	A	G	0.075803	0.0118	0.416	1.27e-10	77096	0.00279196	41.2676
BD
rs2314398	2	97413488	G	C	-0.084102	0.0144	0.319554	5.91998e-09	51710	0.00307596	34.1105
rs9834970	3	36856030	C	T	0.101003	0.0134	0.501233	5.53095e-14	51710	0.00510077	56.8145
rs2071044	3	52847601	T	C	-0.077702	0.0135	0.467916	9.09201e-09	51710	0.00300637	33.1281
rs11724116	4	162294038	T	C	-0.104095	0.0188	0.155277	3.26701e-08	51710	0.00284257	30.658
rs329319	5	133906609	G	A	-0.078802	0.0139	0.565703	1.539e-08	51710	0.00305126	32.1399
rs55648125	6	50816718	G	A	0.117096	0.0215	0.108936	4.92198e-08	51710	0.00266192	29.6625
rs10455979	6	166995260	G	C	0.075004	0.0137	0.473478	4.596e-08	51710	0.00280489	29.9728
rs17150022	7	24771777	C	T	0.113202	0.0204	0.120723	2.70097e-08	51710	0.00272053	30.7927
rs13231398	7	110197412	C	G	-0.1207	0.0219	0.107064	3.36101e-08	51710	0.00278553	30.3757
rs73496688	11	79156748	A	T	0.108702	0.019	0.149117	1.04701e-08	51710	0.00299849	32.7316
rs174592	11	61618608	G	A	0.0774	0.0141	0.372297	3.66404e-08	51710	0.00279998	30.1331
rs10744560	12	2387099	T	C	0.083201	0.014	0.342297	2.91803e-09	51710	0.00311688	35.3184
rs71395455	15	85153804	G	A	-0.082096	0.0146	0.31149	1.93402e-08	51710	0.00289087	31.6183
rs884301	17	53367464	T	C	0.080298	0.0138	0.381084	5.80096e-09	51710	0.00304153	33.8572
rs111444407	19	19358207	T	C	0.1166	0.0184	0.154691	2.40398e-10	51710	0.00355556	40.157
rs5758065	22	41161049	G	C	-0.074402	0.0135	0.489522	3.22797e-08	51710	0.00276661	30.374
MDD
rs7551758	1	52274078	G	T	0.0283	0.0043	0.5329	5.1074e-11	807553	0.000398711	43.3148
rs2568958	1	72765116	A	G	0.0382	0.0044	0.6042	2.90202e-18	807553	0.000697932	75.374
rs10913112	1	175913828	T	C	-0.0262	0.0045	0.378	4.52501e-09	807553	0.000322786	33.8983
rs17641524	1	197704717	T	C	-0.03	0.0053	0.2101	1.502e-08	807553	0.000298724	32.0399
rs354155	1	49675276	C	G	-0.0449	0.0075	0.0923	1.75102e-09	807553	0.000337805	35.8402
rs7538938	1	67132262	C	T	0.0251	0.0043	0.5599	7.28903e-09	807553	0.000310484	34.073
rs4141983	1	18122009	C	T	-0.0264	0.0046	0.326	9.69192e-09	807553	0.000306278	32.9376
rs2111592	2	208049581	A	G	0.0263	0.0046	0.3141	1.34999e-08	807553	0.000298037	32.6886
rs72948506	2	212618440	A	G	0.0265	0.0047	0.2975	1.71498e-08	807553	0.000293532	31.7904
rs35469634	3	158171455	G	A	-0.0241	0.0044	0.5774	3.27899e-08	807553	0.000283446	30.0005
rs843812	3	61255413	A	G	0.0248	0.0044	0.4117	1.40501e-08	807553	0.000297929	31.7686
rs9831648	3	49214303	T	G	-0.0292	0.0052	0.7739	1.58599e-08	807553	0.000298388	31.5325
rs66511648	3	117515519	C	T	0.0297	0.0048	0.284	6.03004e-10	807553	0.000358735	38.2852
rs76954012	3	115977242	A	T	0.0412	0.0074	0.0931	2.41002e-08	807553	0.000286638	30.9978
rs30266	5	103972357	A	G	0.0366	0.0046	0.3271	1.42791e-15	807553	0.000589689	63.3062
rs247910	5	87630769	G	A	0.0237	0.0043	0.457	4.71205e-08	807553	0.000278768	30.378
rs7725715	5	164487555	A	G	0.029	0.0043	0.5343	1.60694e-11	807553	0.000418521	45.484
rs150186873	6	27182377	C	A	0.0704	0.012	0.0327	4.51305e-09	807553	0.000313534	34.4178
rs2232423	6	28366151	G	A	-0.062	0.007	0.1056	1.13501e-18	807553	0.000726121	78.449
rs9364755	6	165117329	G	A	0.0283	0.0051	0.2262	3.48602e-08	807553	0.000280365	30.7916
rs2214123	6	67000001	G	A	-0.0261	0.0045	0.6466	8.55598e-09	807553	0.000311324	33.64
rs2876520	6	142996618	G	C	0.026	0.0043	0.4688	2.24099e-09	807553	0.000336684	36.5603
rs2522831	7	82448100	C	T	0.024	0.0043	0.4739	2.113e-08	807553	0.000287215	31.152
rs4730387	7	109100414	A	T	0.0238	0.0043	0.4659	4.12003e-08	807553	0.000281903	30.6349
rs150346963	7	117625599	T	C	0.0283	0.0044	0.4118	1.15699e-10	807553	0.000387984	41.3683
rs3807865	7	12250402	A	G	0.031	0.0044	0.4105	1.09295e-12	807553	0.000465104	49.6384
rs10235664	7	2086814	C	T	-0.027	0.0049	0.2529	4.67703e-08	807553	0.000275477	30.3623
rs59082935	7	38724868	T	C	0.0363	0.0066	0.1342	3.071e-08	807553	0.000306206	30.25
rs62535714	9	37182655	A	G	0.0339	0.0058	0.1639	4.68598e-09	807553	0.000314968	34.162
rs1931388	9	11203149	G	A	-0.0295	0.0044	0.4042	1.67996e-11	807553	0.000419151	44.9509
rs59283172	9	25232978	A	G	-0.039	0.007	0.1081	2.40902e-08	807553	0.000293293	31.0408
rs2418449	9	119731359	C	T	-0.0281	0.0048	0.281	4.24502e-09	807553	0.000319064	34.2713
rs1021363	10	106610839	G	A	-0.03	0.0045	0.6434	2.28718e-11	807553	0.000412986	44.4444
rs198457	11	61471678	T	C	-0.0315	0.0056	0.1886	1.89998e-08	807553	0.000303688	31.6406
rs4497414	11	88756779	C	T	0.0291	0.0044	0.44	2.92685e-11	807553	0.000417308	43.7402
rs4936276	11	113365141	C	G	0.0278	0.0044	0.622	3.57001e-10	807553	0.000363414	39.9194
rs61914045	12	52352301	A	G	0.0309	0.0054	0.2034	7.96398e-09	807553	0.000309413	32.7438
rs9529218	13	31790053	T	C	-0.034	0.0054	0.2031	2.231e-10	807553	0.000374198	39.6433
rs9536381	13	53860655	T	C	0.0255	0.0046	0.3259	2.61698e-08	807553	0.000285706	30.7302
rs508502	13	80921519	T	C	-0.0264	0.0048	0.2992	3.55599e-08	807553	0.000292276	30.25
rs1950829	14	42097937	G	A	-0.0297	0.0043	0.5173	4.73805e-12	807553	0.000440517	47.7063
rs754287	14	103997525	A	T	-0.0289	0.0045	0.3664	1.31099e-10	807553	0.00038779	41.2449
rs7152906	14	75125540	C	T	0.0258	0.0043	0.5196	1.87301e-09	807553	0.000332309	36
rs28541419	15	88945878	G	C	-0.0292	0.0052	0.2308	1.75598e-08	807553	0.000302741	31.5325
rs12919291	16	13800430	C	G	0.0327	0.0055	0.1884	3.092e-09	807553	0.000327001	35.3484
rs4799949	18	35155910	T	C	-0.0292	0.0046	0.6684	1.40301e-10	807553	0.000377961	40.2949
rs12967143	18	53099012	C	G	-0.0345	0.0047	0.7012	2.52697e-13	807553	0.000498759	53.8818
rs7241572	18	77580712	A	G	0.0323	0.0054	0.2047	2.43299e-09	807553	0.000339691	35.7781
rs1367635	18	50861409	C	T	0.0253	0.0043	0.5148	4.35402e-09	807553	0.000319765	34.6182
rs13037326	20	44692598	T	C	0.031	0.0049	0.2597	2.398e-10	807553	0.000369516	40.025
BD bipolar disorder, MDD major depressive disorder, SNP single nucleotide polymorphism, Chr chromosome, Pos Position, SE standard error, EAF effect allele frequency.

## Sheet: Table S2
Table S2 Details of studies included in confounders and mediators of SMI
Trait	GWAS ID	Consortium	Year	Sample size	Number of SNPs
smoking initiation	ieu-b-4877	GSCAN	2019	607,291	11802365
Alcohol consumption	ieu-b-4834	Within family GWAS consortium	2022	83,626	7914362
Physical activity	ebi-a-GCST006097	NA	2018	377234	11808007
type 2 diabetes	ukb-b-13806	MRC-IEU	2018	462933	9851867
Prolactin levels	ebi-a-GCST90012030	NA	2020	21758	10208673
Body mass index (BMI)	ukb-b-19953	MRC-IEU	2018	461460	9851867
SMI severe mental illness, NA not available,SNP single nucleotide polymorphism.

## Sheet: Table S3
Table S3 Power calculations in Mendelian randomization study of schizophrenia and risk of breast for the genetic instruments
				Selected scenarios
Exposure	Sample size	Proportion of cases in the study	R2	OR=1	OR=1.02	OR=1.04	OR=1.06	OR=1.08
Schizophrenia
All breast cancer	228951	0.54	0.2093	0.05	0.58	0.99	1	1
ER+ breasst cancer	175475	0.4	0.2093	0.05	0.46	0.96	1	1
ER- breast cancer	127442	0.17	0.2093	0.05	0.23	0.68	0.95	1
OR odds ratio.

## Sheet: Table S4
Table S4 Summary information extraction for SNPs associated with schizophrenia, BD, and MDD in breast cancer outcomes for Mendelian randomization analysis
			ALL Breast cancer				ER+ Breast cancer				ER- Breast cancer
SNP	Effect allele	Other allele	Beta	EAF	SE	P-value	Beta	EAF	SE	P-value	Beta	EAF	SE	P-value
Schizophrenia*
rs10108725	T	C	0.0172	0.2145	0.0079	0.0289301	0.0303	0.2153	0.0094	0.00125401	0.0013	0.2133	0.0144	0.9264
rs10791097	G	T	-0.0019	0.5416	0.0065	0.774901	-0.0015	0.5415	0.0078	0.8434	-0.0068	0.5407	0.0118	0.5622
rs11027857	A	G	-0.0057	0.5159	0.0065	0.3862	-0.0084	0.5161	0.0078	0.2796	-0.0054	0.5157	0.0118	0.649201
rs1106568	A	G	-0.0127	0.7563	0.0072	0.0770495	-0.0052	0.7565	0.0086	0.543	-0.0285	0.7572	0.0131	0.0296203
rs111294930	G	A	-0.0015	0.2881	0.0069	0.8294	0.0009	0.2876	0.0083	0.9147	-0.0079	0.2867	0.0127	0.535
rs11210892	A	G	0.0117	0.6801	0.0068	0.0870202	0.0154	0.68	0.0081	0.05767	0.0004	0.6795	0.0124	0.974
rs113397282	C	T	-0.0018	0.0659	0.0186	0.9223	-0.007	0.064	0.0223	0.754201	0.033	0.0641	0.0351	0.3476
rs11682175	C	T	0.0001	0.4723	0.0062	0.9915	0.0007	0.4724	0.0074	0.9235	-0.0028	0.4734	0.0113	0.8023
rs11693094	T	C	0.0001	0.46	0.0063	0.9886	-0.0018	0.4596	0.0075	0.8126	0.0186	0.4588	0.0114	0.1031
rs117074560	T	C	-0.0169	0.05	0.015	0.2611	-0.0076	0.0499	0.0179	0.6709	-0.0547	0.0501	0.0277	0.0481404
rs1191551	G	T	-0.0075	0.7711	0.0074	0.311	-0.001	0.7711	0.0088	0.9132	-0.0174	0.7718	0.0135	0.1992
rs12062861	A	G	0.0016	0.1618	0.0086	0.8557	-0.0106	0.1614	0.0102	0.3007	0.0433	0.1618	0.0154	0.005098
rs1233578	G	A	-0.0313	0.1438	0.0093	0.000746397	-0.0349	0.142	0.0112	0.00191999	-0.0126	0.1426	0.017	0.4581
rs12691307	G	A	-0.002	0.5443	0.0063	0.7561	-0.001	0.5431	0.0075	0.894	0.0046	0.544	0.0114	0.6849
rs12704290	A	G	-0.0091	0.1248	0.0094	0.3342	-0.014	0.1251	0.0112	0.2117	-0.0062	0.125	0.0171	0.715501
rs12887734	T	G	-0.0017	0.2871	0.0068	0.8025	-0.0029	0.2871	0.0082	0.725401	-0.0018	0.2871	0.0125	0.8853
rs13240464	C	T	-0.0072	0.3358	0.0067	0.2831	-0.01	0.3353	0.008	0.2115	0.0066	0.3361	0.0123	0.5923
rs13261481	G	T	-0.004	0.6018	0.0067	0.5539	-0.0003	0.6017	0.008	0.9685	-0.007	0.6021	0.0122	0.5654
rs1339227	T	C	-0.0144	0.3571	0.0065	0.0265901	-0.0159	0.3576	0.0077	0.0400802	-0.0069	0.3563	0.0119	0.5583
rs1498232	C	T	-0.0112	0.6885	0.0069	0.1048	-0.0131	0.6885	0.0083	0.114	-0.0224	0.6897	0.0126	0.0741805
rs1509378	G	A	0.0066	0.645	0.0069	0.3354	0.0091	0.644	0.0082	0.2661	-0.0066	0.6453	0.0125	0.597301
rs16867576	G	A	0.0015	0.1281	0.0098	0.8769	0.0006	0.1275	0.0117	0.9594	-0.0185	0.1278	0.018	0.3034
rs1702294	C	T	0.0009	0.8033	0.0078	0.9073	-0.0006	0.803	0.0093	0.9485	0.0117	0.8037	0.0143	0.4128
rs17108967	C	T	0.0159	0.3363	0.0065	0.0147201	0.0193	0.3363	0.0078	0.0133801	0.0041	0.3374	0.0119	0.7309
rs17194490	T	G	0.0057	0.1624	0.0085	0.5004	0.0133	0.1619	0.0101	0.1897	-0.0091	0.1623	0.0155	0.5572
rs186545906	A	G	-0.0421	0.0315	0.0251	0.0933405	-0.0391	0.0319	0.0296	0.1864	-0.066	0.0319	0.0474	0.1638
rs2053079	G	A	0.0119	0.2377	0.0073	0.1038	0.0054	0.2373	0.0088	0.5392	0.0282	0.2365	0.0134	0.0346697
rs2103655	A	G	0.0025	0.6964	0.0075	0.7346	0.0054	0.6959	0.009	0.551099	0.0111	0.6958	0.0136	0.4158
rs2414718	A	G	0.0047	0.5873	0.0063	0.453799	0.0025	0.588	0.0074	0.731601	0.0179	0.5881	0.0114	0.1173
rs2514218	T	C	-0.006	0.3511	0.0067	0.3752	-0.0154	0.3511	0.008	0.0552599	0.0093	0.351	0.0122	0.4477
rs2535627	C	T	-0.0088	0.4792	0.0062	0.1577	-0.0086	0.4797	0.0074	0.2467	0.0027	0.48	0.0113	0.8143
rs2693698	G	A	-0.0103	0.5492	0.0064	0.1073	-0.0093	0.5498	0.0076	0.2243	-0.0108	0.5488	0.0116	0.3523
rs28681284	T	C	-0.0069	0.2119	0.0077	0.3666	-0.0059	0.2118	0.0091	0.5191	0.0061	0.2109	0.0139	0.6605
rs2905432	A	G	-0.0443	0.6426	0.0065	9.22784e-12	-0.0409	0.6429	0.0077	1.22501e-07	-0.0472	0.6427	0.0118	6.30101e-05
rs2909457	A	G	0.0008	0.5612	0.0062	0.9002	-0.0002	0.5625	0.0075	0.9787	-0.0001	0.5621	0.0114	0.9902
rs301797	A	C	0.0076	0.3202	0.0071	0.2826	0.0042	0.3189	0.0085	0.6214	0.0109	0.3194	0.0128	0.3931
rs34796896	A	G	-0.0024	0.2081	0.0077	0.755899	0.0024	0.208	0.0091	0.7925	0.0005	0.2086	0.0139	0.9737
rs35225200	C	A	0.022	0.0755	0.0123	0.0731493	0.0278	0.0744	0.0146	0.0571005	0.0003	0.0753	0.0221	0.9902
rs35324223	G	A	0.0195	0.1638	0.0084	0.0205201	0.0209	0.1633	0.01	0.0373104	0.0279	0.1644	0.0153	0.0672806
rs35998080	T	G	-0.0018	0.447	0.0065	0.7872	-0.0035	0.4479	0.0078	0.6546	0.0168	0.4464	0.0119	0.1568
rs36068923	G	A	-0.0061	0.2007	0.0077	0.4302	-0.0017	0.1997	0.0092	0.8521	-0.01	0.2002	0.0142	0.4803
rs3798869	A	G	-0.0046	0.4391	0.0066	0.481	-0.0007	0.4388	0.0078	0.9242	-0.0123	0.4378	0.0119	0.2989
rs3849046	T	C	0.0115	0.5415	0.0066	0.0838108	0.0145	0.5415	0.0079	0.0674	0.0129	0.5429	0.0121	0.2875
rs4129585	C	A	-0.0013	0.5604	0.0063	0.8323	-0.0032	0.5607	0.0075	0.6669	-0.0118	0.5612	0.0114	0.3003
rs4391122	G	A	-0.0009	0.4909	0.0062	0.8866	-0.0007	0.4908	0.0074	0.9297	0.0043	0.491	0.0114	0.7076
rs4523957	T	G	-0.015	0.6256	0.0065	0.0218198	-0.0217	0.6251	0.0078	0.00529298	0.0102	0.6267	0.0119	0.3904
rs4648845	T	C	-0.0088	0.499	0.0071	0.2103	-0.0139	0.4986	0.0084	0.0965095	0.0091	0.4978	0.0128	0.4776
rs4702	A	G	-0.0309	0.5567	0.0062	6.43695e-07	-0.0341	0.5564	0.0074	3.97201e-06	-0.0155	0.5554	0.0113	0.1716
rs55775495	T	C	-0.0046	0.6535	0.0067	0.498	-0.003	0.6539	0.0081	0.7118	-0.006	0.6535	0.0123	0.6262
rs58120505	C	T	0.021	0.4119	0.0063	0.000840292	0.0181	0.4108	0.0075	0.0159698	0.0053	0.4117	0.0115	0.641201
rs5995756	C	T	-0.0031	0.557	0.0063	0.621901	0.0034	0.5572	0.0075	0.6497	-0.0093	0.5571	0.0114	0.4178
rs6439649	T	G	0.0153	0.5834	0.0063	0.01573	0.0169	0.5823	0.0076	0.0251901	0.0253	0.5837	0.0116	0.0288403
rs6704768	A	G	-0.0064	0.5606	0.0062	0.3011	-0.0039	0.5603	0.0074	0.6036	0.0039	0.5603	0.0114	0.7346
rs72986630	T	C	-0.0234	0.0629	0.0146	0.1099	-0.0118	0.063	0.0174	0.496	-0.0206	0.0638	0.0267	0.4399
rs73036062	A	G	0.0019	0.2137	0.0081	0.8172	0.0024	0.2146	0.0097	0.8066	0.0083	0.2124	0.0148	0.5756
rs73229090	A	C	-0.0311	0.1108	0.0104	0.00281203	-0.0381	0.1108	0.0124	0.00213801	0.007	0.1112	0.0188	0.710101
rs75968099	T	C	-0.0097	0.3486	0.0069	0.1599	-0.0083	0.3486	0.0082	0.3151	-0.0129	0.3486	0.0125	0.3025
rs7601312	G	A	0.0002	0.4829	0.0062	0.9689	0.0024	0.484	0.0074	0.7465	0.007	0.4841	0.0113	0.5345
rs760648	A	G	-0.0076	0.4397	0.0064	0.2365	-0.0037	0.4404	0.0076	0.630099	0.0025	0.4385	0.0117	0.8301
rs76355118	G	A	0.0147	0.0442	0.0158	0.3534	0.0084	0.0444	0.0189	0.6582	0.0175	0.0445	0.0285	0.540201
rs77149735	A	G	0.0266	0.0259	0.025	0.2869	0.0111	0.026	0.0299	0.7114	0.0474	0.0261	0.0455	0.2968
rs7801375	G	A	-0.0105	0.8398	0.009	0.2387	-0.0093	0.8396	0.0107	0.3841	-0.0222	0.84	0.0161	0.1691
rs7819570	T	G	0.0085	0.1783	0.0081	0.2931	0.0103	0.1783	0.0096	0.2861	0.0026	0.1787	0.0147	0.8602
rs783540	G	A	0.0019	0.3819	0.0063	0.7613	0.001	0.3818	0.0076	0.891	0.0017	0.3824	0.0116	0.8809
rs7893279	G	T	-0.0037	0.1112	0.0101	0.716101	0.003	0.1111	0.012	0.8038	-0.0237	0.1112	0.0185	0.2
rs8055219	A	G	-0.002	0.2323	0.0075	0.7935	0.0117	0.2325	0.0089	0.1905	-0.0333	0.2331	0.0137	0.01487
rs832190	T	C	-0.0156	0.6323	0.0064	0.0151901	-0.0192	0.6319	0.0076	0.0120199	0.006	0.6314	0.0117	0.610299
rs9636107	G	A	0.0023	0.4688	0.0062	0.706401	0.0047	0.4691	0.0074	0.5268	0.0128	0.4705	0.0113	0.2576
BD#
rs111444407	T	C	0.0387	0.1502	0.0086	6.62903e-06	0.038	0.1502	0.0102	0.000203198	0.0472	0.1514	0.0155	0.00232103
rs11724116	T	C	-0.0168	0.1573	0.0087	0.0541103	-0.0105	0.1577	0.0104	0.3149	-0.0182	0.1572	0.0161	0.257
rs17150022	C	T	0.0041	0.1124	0.0098	0.6788	0.0006	0.112	0.0118	0.9607	0.0091	0.1127	0.0178	0.608501
rs174592	G	A	-0.0084	0.3654	0.0066	0.1998	0.0008	0.3653	0.0078	0.9208	-0.0327	0.3649	0.012	0.00637001
rs2071044	T	C	-0.0087	0.4779	0.0062	0.1642	-0.0088	0.4784	0.0074	0.2372	0.002	0.4788	0.0113	0.8603
rs329319	G	A	0.001	0.573	0.0067	0.8757	0.0006	0.5716	0.008	0.9362	0.0078	0.5722	0.0122	0.5209
rs55648125	G	A	-0.004	0.1067	0.0101	0.692201	-0.0089	0.1063	0.0121	0.461	-0.0209	0.1066	0.0186	0.2597
rs71395455	G	A	-0.007	0.3072	0.0068	0.301	-0.0023	0.3074	0.0081	0.774901	-0.0118	0.3062	0.0124	0.3432
rs884301	T	C	-0.006	0.3769	0.0066	0.3669	-0.0115	0.3768	0.0079	0.1447	-0.0074	0.3776	0.012	0.537
rs9834970	C	T	-0.0058	0.4962	0.0067	0.3843	-0.0089	0.4966	0.008	0.2629	-0.0106	0.4958	0.012	0.3771
MDDҰ
rs1021363	G	A	-0.0044	0.6556	0.0065	0.4968	-0.001	0.6568	0.0078	0.8992	-0.0222	0.6566	0.0119	0.0613296
rs10235664	C	T	-0.0055	0.2742	0.007	0.4348	0.0031	0.275	0.0084	0.7122	0.0034	0.2746	0.0128	0.787601
rs10913112	T	C	-0.0052	0.3693	0.0065	0.4197	-0.0041	0.3695	0.0078	0.6005	-0.013	0.3692	0.012	0.2782
rs13037326	T	C	-0.0134	0.267	0.0071	0.0613705	-0.0202	0.2678	0.0085	0.0178801	0.0019	0.2668	0.0129	0.8861
rs1367635	C	T	0.0078	0.5292	0.0062	0.2078	0.0087	0.5293	0.0074	0.2395	-0.0008	0.5287	0.0113	0.9448
rs150186873	C	A	-0.019	0.0313	0.0185	0.3032	-0.0285	0.0314	0.0222	0.1987	-0.0147	0.0313	0.0339	0.6647
rs150346963	T	C	0.0072	0.4319	0.0063	0.2489	0.0152	0.4333	0.0075	0.0409902	-0.0112	0.4326	0.0114	0.3242
rs17641524	T	C	0.002	0.1922	0.0081	0.8085	0.001	0.1914	0.0097	0.9161	0.0101	0.1934	0.0147	0.4927
rs1931388	G	A	0.003	0.4027	0.0067	0.653699	0.0076	0.4024	0.008	0.3414	-0.0126	0.4026	0.0121	0.2986
rs1950829	G	A	0.0021	0.509	0.0063	0.743401	0	0.509	0.0075	0.9996	-0.0036	0.5075	0.0114	0.750601
rs198457	T	C	-0.004	0.1825	0.0084	0.6316	-0.0115	0.1817	0.01	0.2503	0.0222	0.183	0.0152	0.1435
rs2111592	A	G	-0.0072	0.3277	0.0068	0.2895	-0.0118	0.3282	0.0081	0.1425	-0.0228	0.3269	0.0123	0.0644095
rs2214123	G	A	-0.0039	0.6378	0.0066	0.5546	0.0064	0.6373	0.0078	0.4111	0.004	0.6371	0.012	0.7366
rs2232423	G	A	-0.0698	0.093	0.0116	1.83299e-09	-0.0771	0.0915	0.0142	5.24602e-08	-0.0506	0.091	0.0216	0.01895
rs2418449	C	T	-0.0039	0.2831	0.0071	0.577301	0.0012	0.2831	0.0084	0.888	-0.0068	0.2833	0.0128	0.5931
rs247910	G	A	0.0041	0.4669	0.0062	0.508899	-0.0052	0.4674	0.0074	0.4804	0.0101	0.4682	0.0113	0.37
rs2522831	C	T	0.0068	0.4718	0.0065	0.2941	0.0052	0.4718	0.0077	0.5012	0.0012	0.4685	0.0117	0.9166
rs2568958	A	G	-0.0188	0.6176	0.0064	0.003059	-0.0189	0.6181	0.0076	0.01253	-0.016	0.6197	0.0116	0.169
rs30266	A	G	0.0077	0.3273	0.0066	0.2463	0.0122	0.3269	0.0079	0.1241	-0.0138	0.3271	0.0121	0.2532
rs3807865	A	G	-0.0023	0.403	0.0063	0.7198	-0.0049	0.4022	0.0075	0.5133	-0.01	0.4027	0.0115	0.3841
rs4141983	C	T	-0.0184	0.3257	0.0072	0.0106601	-0.0169	0.3252	0.0086	0.0485702	0.0071	0.3229	0.013	0.5823
rs4497414	C	T	0.0021	0.4406	0.0064	0.7467	0	0.4408	0.0076	0.9971	0.002	0.4398	0.0116	0.8642
rs4799949	T	C	-0.003	0.6712	0.0069	0.6671	-0.0021	0.6718	0.0083	0.7993	0.0062	0.6724	0.0126	0.621299
rs508502	T	C	0.0039	0.2915	0.0072	0.5891	-0.0024	0.2909	0.0086	0.776201	0.0046	0.2912	0.0131	0.723501
rs59082935	T	C	0.0024	0.1459	0.0103	0.8194	0.0118	0.1453	0.0123	0.3381	-0.0023	0.1442	0.0187	0.9024
rs59283172	A	G	0.0114	0.1027	0.0103	0.269	0.0141	0.1025	0.0123	0.2498	0.0323	0.1028	0.0188	0.0853906
rs62535714	A	G	0.003	0.1736	0.0085	0.7272	-0.0066	0.1738	0.0102	0.5187	0.0125	0.1749	0.0154	0.4171
rs66511648	C	T	0.0017	0.2778	0.007	0.8124	-0.0003	0.2773	0.0083	0.9705	-0.0069	0.2777	0.0127	0.589299
rs7152906	C	T	0.0017	0.5222	0.0063	0.784701	-0.0025	0.5223	0.0075	0.736999	0.0167	0.5223	0.0115	0.146
rs7241572	A	G	-0.0067	0.1869	0.0089	0.4472	-0.015	0.1853	0.0107	0.1592	-0.0004	0.1884	0.0159	0.9787
rs72948506	A	G	-0.0032	0.2869	0.0069	0.6486	-0.0078	0.2859	0.0083	0.3464	-0.0171	0.2841	0.0128	0.1805
rs7538938	C	T	0.0124	0.566	0.0063	0.0483504	0.0179	0.5655	0.0075	0.0169099	0.01	0.567	0.0115	0.3813
rs7551758	G	T	0.0023	0.5378	0.0062	0.7055	0.0065	0.5373	0.0074	0.3802	0.017	0.5384	0.0113	0.1342
rs7725715	A	G	-0.0064	0.5433	0.0065	0.3231	-0.0062	0.5435	0.0077	0.4249	0.0057	0.541	0.0118	0.6283
rs843812	A	G	-0.0036	0.4124	0.0064	0.5674	-0.0037	0.4126	0.0076	0.630001	0.0008	0.4125	0.0116	0.9464
rs9364755	G	A	0.0041	0.2272	0.0074	0.5814	0.0008	0.2275	0.0088	0.9262	0.0167	0.2265	0.0135	0.2147
rs9529218	T	C	-0.011	0.1941	0.008	0.1674	-0.0127	0.1941	0.0095	0.1804	-0.0322	0.1945	0.0146	0.0276401
rs9536381	T	C	-0.0035	0.3203	0.0066	0.601999	-0.011	0.3201	0.0079	0.1663	-0.0032	0.3198	0.0121	0.7894
rs9831648	T	G	-0.0166	0.768	0.0075	0.0269203	-0.0101	0.7677	0.009	0.2614	-0.0232	0.7679	0.0137	0.0913503
BD bipolar disorder, MDD major depressive disorder, SNP single nucleotide polymorphism, SE standard error, EAF effect allele frequency.
*palindromic SNPs:rs11139497,rs11191419,rs11658257,rs11693528,s11740474,rs12932476,rs215411,rs2332700,rs73191547.Not avaliable SNPs in GWAS for breast cancer risk:rs12826178,rs1024582,rs4766428,rs1615350.
#palindromic SNPs:rs10455979,rs13231398,rs2314398,rs5758065,rs73496688.Not avaliable SNPs in GWAS for breast cancer risk:rs10744560.
Ұpalindromic SNPs:rs12919291,rs12967143,rs28541419,rs2876520,rs354155,rs4730387,rs4936276,rs754287,rs76954012.Not avaliable SNPs in GWAS for breast cancer risk:rs35469634,rs61914045.

## Sheet: Table S5
Table S5 The MR heterogeneity test
	All breast cancer		ER+ breast cancer		ER-breast cancer
Exposure	Q statistic	Q p-value	Q statistic	Q p-value	Q statistic	Q p-value
schizophrenia
Inverse variance weighted	165.26	2.85e-10	138.422	6.85e-07	83.6843	0.0818
MR-Egger	164.275	2.41e-10	137.137	6.62e-07	83.3729	0.073
BD
Inverse variance weighted	27.0618	0.0014	19.3169	0.0226	21.9998	0.0089
MR-Egger	22.5863	0.0039	17.8117	0.0227	16.704	0.0333
MDD
Inverse variance weighted	77.2224	0.0002	79.2146	0.0001	44.4301	0.2191
MR-Egger	76.0445	0.0002	76.4075	0.0001	44.4246	0.1874
BD bipolar disorder, MDD major depressive disorder, MR Mendelian randomization.

## Sheet: Table S6 
Table S6 The MR directional pleiotropy test
	All breast cancer			ER+ breast cancer			ER-breast cancer
Exposure	Egger intercept	SE	p-value	Egger intercept	SE	p-value	Egger intercept	SE	p-value
schizophrenia	-0.0035	0.0055	0.5314	-0.0048	0.0061	0.4344	0.0036	0.0072	0.6212
BD	-0.03	0.0238	0.2435	-0.0208	0.0253	0.4348	-0.0594	0.0373	0.1499
MDD	-0.0067	0.0088	0.4538	-0.0124	0.0107	0.2511	-0.0008	0.0124	0.9467
BD bipolar disorder, MDD major depressive disorder, MR Mendelian randomization,SE standard deviation.

## Sheet: Table S7
Table S7 Results of the MR-PRESSO method applied after excluding exposures genetic variants associated with BC risk (P < 0.05)
	All BC		ER+ BC		ER-BC
	P-value	OR (95% CI)	P-value	OR (95% CI)	OR (95% CI)	P-value
schizophrenia*
IVW (initial)	0.001	1.06 (1.02,1.10)	0.001	1.06 (1.03,1.10)	1.06 (1.01,1.11)	0.0123
IVW (after outlier removal)	0.0003	1.05 (1.02,1.08)	0.0009	1.05 (1.02,1.09)	NA	NA
BD
IVW (initial)	0.2809	1.05 (0.96,1.14)	0.4964	1.03 (0.94,1.12)	1.00 (0.86.1.15)	0.9578
IVW (after outlier removal)	0.7631	1.01 (0.95,1.07)	NA	NA	0.94 (0.84,1.06)	0.3049
MDDҰ
IVW (initial)	0.1436	1.08 (0.97,1.20)	0.6453	1.03 (0.91,1.17)	1.05 (0.90.1.21)	0.5361
IVW (after outlier removal)	0.1086	1.07 (0.99,1.15)	0.7174	0.98 (0.88,1.09)	NA	NA
BD bipolar disorder, MDD major depressive disorder, IVW Inverse variance weighted,BC breast cancer, OR odds ratio, CI confidence interval,NA not available.
*outliers SNPs: all BC and ER+ BC:rs2905432, rs4702, rs58120505
outliers SNPs: all BC:rs111444407, rs5758065.ER- BC:rs111444407
Ұoutliers SNPs: all BC:rs2232423,rs2568958.ER- BC:rs2232423
